# Supplementary material for: Thiostrepton as a Potential Therapeutic Agent for Hepatocellular Carcinoma
Source: Int J Mol Sci. 2024 Sep 8;25(17):9717. doi: 10.3390/ijms25179717 (PMC11395809; doi:10.3390/ijms25179717)
Supplement: Supplementary file 1 [file ijms-25-09717-s001.zip]

Archive with 1 entries (1 files):
- ijms-3156132-supplementary.pdf
